# Supplementary material for: Bidirectional two-sample mendelian randomization analysis identifies causal associations of MRI-based cortical thickness and surface area relation to NAFLD
Source: Lipids Health Dis. 2024 Feb 23;23:58. doi: 10.1186/s12944-024-02043-x (PMC10885469; doi:10.1186/s12944-024-02043-x)
Supplement: Supplementary file 1 — Supplementary Material 1 [file 12944_2024_2043_MOESM1_ESM.xls]

## Sheet: Table S1
Supplementary Table 1. GWAS summary statistics: source and description
NAFLD: Non-Alcoholic Fatty Liver Disease; BMI: Body Mass Index.
Consortium	Phenotype	Population	Sample size	Download
			(cases)
NA	NAFLD	European	778614	https://www.ebi.ac.uk/gwas/publications/34841290
ENIGMA	Cortex Thickness or Surface Area	European	51665	https://enigma.ini.usc.edu/downloads
NA	Liver fat	European	32860	https://www.ebi.ac.uk/gwas/publications/34128465
NA	Liver volume	European	32860	https://www.ebi.ac.uk/gwas/publications/34128465
Neale Lab	BMI	European	336107	https://gwas.mrcieu.ac.uk/datasets/ukb-a-248/
NA	Diabetes	European	202046	https://gwas.mrcieu.ac.uk/datasets/finn-b-T2D_WIDE/
NA	Hyperlipidemia	European	201794	https://gwas.mrcieu.ac.uk/datasets/finn-b-E4_HYPERLIPNAS/
NA	Obesity	European	218735	https://gwas.mrcieu.ac.uk/datasets/finn-b-E4_OBESITY/

## Sheet: Table S2
Supplementary Table 2. Summary information of NAFLD-related SNPs used as genetic instruments for the univariable MR analyses
SNP: single nucleotide polymorphism; A1: effect allele; A2: baseline allele; EAF: effect allele frequency; SE: standard error. All statistical tests were two-sided. A P-value < 5 × 10−8 was considered genome-wide significan
SNP	A1	A2	EAF	Beta	SE	P value	R2	F statistics	Power
3 SNPs for NAFLD
rs28601761	C	G	0.592	0.11	0.016	2.2e-11	0.006	4579.06	0.13
rs73001065	C	G	0.064	0.281	0.033	7.36e-18	0.009	7394.88	0.8
rs3747207	A	G	0.223	0.289	0.02	5.07e-48	0.029	23115.9	1
10 SNPs for Liver fat
rs2642438	G	A	0.704	0.054	0.008	9.62e-11	0.001	40.694	0.05
rs10787429	C	T	0.727	-0.06	0.009	2.82e-12	0.001	47.589	0.05
rs55714539	C	A	0.34	0.045	0.008	2.4e-08	0.001	30.553	0.05
rs58542926	T	C	0.075	0.333	0.015	2.46e-116	0.016	517.693	0.97
rs188247550	T	C	0.015	0.336	0.033	6.71e-24	0.003	107.11	0.06
rs4665985	C	A	0.27	0.049	0.009	1.52e-08	0.001	31.725	0.05
rs738409	G	C	0.214	0.229	0.009	1.47e-133	0.018	592.072	0.8
rs28431971	A	G	0.254	-0.053	0.009	1.88e-09	0.001	34.944	0.05
rs112875651	A	G	0.395	-0.051	0.008	9.28e-11	0.001	41.497	0.05
rs7029757	A	G	0.096	-0.077	0.013	4.79e-09	0.001	33.622	0.05
10 SNPs for Liver volume
rs193084249	G	A	0.024	0.143	0.023	6.49e-10	0.001	31.723	0.07
rs7896518	G	A	0.428	-0.052	0.007	4.09e-13	0.001	43.044	0.05
rs148470008	G	A	0.019	0.158	0.026	5.56e-10	0.001	31.455	0.07
rs139974673	C	T	0.024	0.214	0.023	4.93e-21	0.002	71.497	0.14
rs62033400	G	A	0.391	0.043	0.007	2.92e-09	0.001	28.529	0.05
rs58489806	T	C	0.087	0.083	0.012	2.97e-11	0.001	35.703	0.06
rs1260326	C	T	0.609	-0.064	0.007	5.4e-19	0.002	63.453	0.06
rs79287178	A	G	0.031	0.151	0.021	8.02e-13	0.001	45.195	0.07
rs1009064	C	G	0.644	-0.041	0.007	1.35e-08	0.001	25.853	0.05
rs9375447	G	A	0.49	0.049	0.007	1.22e-12	0.001	40.099	0.05

## Sheet: Table S3
Supplementary Table 3. Potential confounders of outcome-related SNPs under the condition of P < 5×10-8 in the PhenoScanner database
NAFLD: Non-Alcoholic Fatty Liver Disease; SNP: single nucleotide polymorphism.
Exposure	Excluded SNP	Trait
NAFLD	rs429358	Alzheimers disease; Cognitive ageing; Brain imaging; Cerebrospinal AB1 42 levels in Alzheimers disease dementia; Illnesses of siblings: alzheimers disease or dementia
Liver fat	rs429358	Alzheimers disease; Cognitive ageing; Brain imaging; Cerebrospinal AB1 42 levels in Alzheimers disease dementia; Illnesses of siblings: alzheimers disease or dementia
Liver volume	rs4240624	Schizophrenia
Liver volume	rs10881959	Self-reported epilepsy

## Sheet: Table S4
Supplementary Table 4. Heterogeneity and pleiotropy estimates of the causality associations from NAFLD to cortical structure.
NAFLD: Non-Alcoholic Fatty Liver Disease; MR, mendelian randomization; SD, standard deviation; SE, standard error.
Exposure	Outcome	Method	Q value	Intercept (SE)	Causal Estimate (SD)	P value
NAFLD	Parahippocampal SA (global weighting )	MR-PRESSO	NA	NA	NA	NA
NAFLD	Parahippocampal SA (global weighting )	MR Egger	NA	NA	NA	NA
NAFLD	Parahippocampal SA (global weighting )	Cochran Q MR Egger	NA	NA	NA	NA
NAFLD	Parahippocampal SA (global weighting )	Cochran Q IVW	0.292	NA	NA	0.589
NAFLD	Caudalmiddlefrontal TH (global weighting )	MR-PRESSO	NA	NA	NA	NA
NAFLD	Caudalmiddlefrontal TH (global weighting )	MR Egger	NA	NA	NA	NA
NAFLD	Caudalmiddlefrontal TH (global weighting )	Cochran Q MR Egger	NA	NA	NA	NA
NAFLD	Caudalmiddlefrontal TH (global weighting )	Cochran Q IVW	0.07	NA	NA	0.791
NAFLD	Cuneus TH (global weighting )	MR-PRESSO	NA	NA	NA	NA
NAFLD	Cuneus TH (global weighting )	MR Egger	NA	NA	NA	NA
NAFLD	Cuneus TH (global weighting )	Cochran Q MR Egger	NA	NA	NA	NA
NAFLD	Cuneus TH (global weighting )	Cochran Q IVW	0.056	NA	NA	0.812
NAFLD	Lingual TH (global weighting )	MR-PRESSO	NA	NA	NA	NA
NAFLD	Lingual TH (global weighting )	MR Egger	NA	NA	NA	NA
NAFLD	Lingual TH (global weighting )	Cochran Q MR Egger	NA	NA	NA	NA
NAFLD	Lingual TH (global weighting )	Cochran Q IVW	0.076	NA	NA	0.783
NAFLD	Parstriangularis TH (non-global weighting )	MR-PRESSO	NA	NA	NA	NA
NAFLD	Parstriangularis TH (non-global weighting )	MR Egger	NA	NA	NA	NA
NAFLD	Parstriangularis TH (non-global weighting )	Cochran Q MR Egger	NA	NA	NA	NA
NAFLD	Parstriangularis TH (non-global weighting )	Cochran Q IVW	0.18	NA	NA	0.671
NAFLD	Caudalmiddlefrontal TH (non-global weighting )	MR-PRESSO	NA	NA	NA	NA
NAFLD	Caudalmiddlefrontal TH (non-global weighting )	MR Egger	NA	NA	NA	NA
NAFLD	Caudalmiddlefrontal TH (non-global weighting )	Cochran Q MR Egger	NA	NA	NA	NA
NAFLD	Caudalmiddlefrontal TH (non-global weighting )	Cochran Q IVW	0.172	NA	NA	0.678
NAFLD	Parstriangularis TH (non-global weighting )	MR-PRESSO	NA	NA	NA	NA
NAFLD	Parstriangularis TH (non-global weighting )	MR Egger	NA	NA	NA	NA
NAFLD	Parstriangularis TH (non-global weighting )	Cochran Q MR Egger	NA	NA	NA	NA
NAFLD	Parstriangularis TH (non-global weighting )	Cochran Q IVW	0.186	NA	NA	0.666
NAFLD	Superiotemporal SA (global weighting)	MR-PRESSO	NA	NA	NA	NA
NAFLD	Superiotemporal SA (global weighting)	MR Egger	NA	NA	NA	NA
NAFLD	Superiotemporal SA (global weighting)	Cochran Q MR Egger	NA	NA	NA	NA
NAFLD	Superiotemporal SA (global weighting)	Cochran Q IVW	0.403	NA	NA	0.525
Liver fat	Cuneus SA (global weighting )	MR-PRESSO	NA	NA	8.727 (3.642)	0.701
Liver fat	Cuneus SA (global weighting )	MR Egger	NA	-0.546 (0.710)	NA	0.471
Liver fat	Cuneus SA (global weighting )	Cochran Q MR Egger	5.063	NA	NA	0.536
Liver fat	Cuneus SA (global weighting )	Cochran Q IVW	5.655	NA	NA	0.581
Liver fat	Parahippocampal SA (global weighting )	MR-PRESSO	NA	NA	5.643 (0.976)	0.989
Liver fat	Parahippocampal SA (global weighting )	MR Egger	NA	-0.301 (0.356)	NA	0.426
Liver fat	Parahippocampal SA (global weighting )	Cochran Q MR Egger	1.101	NA	NA	0.993
Liver fat	Parahippocampal SA (global weighting )	Cochran Q IVW	1.817	NA	NA	0.986
Liver fat	Cuneus TH (global weighting )	MR-PRESSO	NA	NA	-0.006(0.002)	0.827
Liver fat	Cuneus TH (global weighting )	MR Egger	NA	3.231E-04(5.060E-04)	NA	0.543
Liver fat	Cuneus TH (global weighting )	Cochran Q MR Egger	4.571	NA	NA	0.712
Liver fat	Cuneus TH (global weighting )	Cochran Q IVW	4.979	NA	NA	0.76
Liver fat	Cuneus_TH (non-global weighting )	MR-PRESSO	NA	NA	-0.009(0.003)	0.751
Liver fat	Cuneus_TH (non-global weighting )	MR Egger	NA	-2.315E-04(5.975E-04)	NA	0.71
Liver fat	Cuneus_TH (non-global weighting )	Cochran Q MR Egger	5.984	NA	NA	0.542
Liver fat	Cuneus_TH (non-global weighting )	Cochran Q IVW	6.134	NA	NA	0.632
Liver fat	Isthmuscingulate TH (non-global weighting )	MR-PRESSO	NA	NA	-0.013(0.005)	0.372
Liver fat	Isthmuscingulate TH (non-global weighting )	MR Egger	NA	-0.002(0.0009)	NA	0.067
Liver fat	Isthmuscingulate TH (non-global weighting )	Cochran Q MR Egger	2.526	NA	NA	0.865
Liver fat	Isthmuscingulate TH (non-global weighting )	Cochran Q IVW	7.498	NA	NA	0.379
Liver fat	Parsopercularis TH (non-global weighting )	MR-PRESSO	NA	NA	-0.012(0.004)	0.709
Liver fat	Parsopercularis TH (non-global weighting )	MR Egger	NA	-3.148E-04(6.750E-04)	NA	0.657
Liver fat	Parsopercularis TH (non-global weighting )	Cochran Q MR Egger	5.313	NA	NA	0.504
Liver fat	Parsopercularis TH (non-global weighting )	Cochran Q IVW	5.53	NA	NA	0.596
Liver fat	Parstriangularis TH (non-global weighting )	MR-PRESSO	NA	NA	-0.010(0.002)	0.951
Liver fat	Parstriangularis TH (non-global weighting )	MR Egger	NA	2.900E-05(0.0007)	NA	0.966
Liver fat	Parstriangularis TH (non-global weighting )	Cochran Q MR Egger	3.19	NA	NA	0.867
Liver fat	Parstriangularis TH (non-global weighting )	Cochran Q IVW	3.192	NA	NA	0.922
Liver fat	Rostralmiddlefrontal TH (non-global weighting )	MR-PRESSO	NA	NA	-0.007(0.003)	0.876
Liver fat	Rostralmiddlefrontal TH (non-global weighting )	MR Egger	NA	-1.713E-04 (5.032E-04)	NA	0.781
Liver fat	Rostralmiddlefrontal TH (non-global weighting )	Cochran Q MR Egger	4.291	NA	NA	0.746
Liver fat	Rostralmiddlefrontal TH (non-global weighting )	Cochran Q IVW	4.374	NA	NA	0.822
Liver fat	Superiorparietal SA (non-global weighting )	MR-PRESSO	NA	NA	-0.007 (0.003)	0.841
Liver fat	Superiorparietal SA (non-global weighting )	MR Egger	NA	-4.466E-04(5.932E-04)	NA	0.476
Liver fat	Superiorparietal SA (non-global weighting )	Cochran Q MR Egger	4.148	NA	NA	0.763
Liver fat	Superiorparietal SA (non-global weighting )	Cochran Q IVW	4.714	NA	NA	0.788
Liver volume	Isthmuscingulate TH (global weighting )	MR-PRESSO	NA	NA	-0.027(0.005)	0.97
Liver volume	Isthmuscingulate TH (global weighting )	MR Egger	NA	6.840E-04(0.002)	NA	0.734
Liver volume	Isthmuscingulate TH (global weighting )	Cochran Q MR Egger	3.286	NA	NA	0.857
Liver volume	Isthmuscingulate TH (global weighting )	Cochran Q IVW	3.412	NA	NA	0.906
Liver volume	Parahippocampal TH (global weighting )	MR-PRESSO	NA	NA	0.033(0.009)	0.902
Liver volume	Parahippocampal TH (global weighting )	MR Egger	NA	3.217E-04(6.398E-04)	NA	0.629
Liver volume	Parahippocampal TH (global weighting )	Cochran Q MR Egger	7.014	NA	NA	0.535
Liver volume	Parahippocampal TH (global weighting )	Cochran Q IVW	7.267	NA	NA	0.609
Liver volume	Parsopercularis TH (global weighting )	MR-PRESSO	NA	NA	-0.012(0.004)	0.651
Liver volume	Parsopercularis TH (global weighting )	MR Egger	NA	3.04E-05(5.989E-04)	NA	0.961
Liver volume	Parsopercularis TH (global weighting )	Cochran Q MR Egger	3.945	NA	NA	0.684
Liver volume	Parsopercularis TH (global weighting )	Cochran Q IVW	3.948	NA	NA	0.786
Liver volume	Isthmuscingulate TH (non-global weighting )	MR-PRESSO	NA	NA	0.026(0.007)	0.86
Liver volume	Isthmuscingulate TH (non-global weighting )	MR Egger	NA	0.001(0.002)	NA	0.501
Liver volume	Isthmuscingulate TH (non-global weighting )	Cochran Q MR Egger	2.267	NA	NA	0.811
Liver volume	Isthmuscingulate TH (non-global weighting )	Cochran Q IVW	2.793	NA	NA	0.834
Liver volume	Lingual TH (non-global weighting )	MR-PRESSO	NA	NA	-0.013(0.005)	0.662
Liver volume	Lingual TH (non-global weighting )	MR Egger	NA	-0.001(0.001)	NA	0.893
Liver volume	Lingual TH (non-global weighting )	Cochran Q MR Egger	6.77	NA	NA	0.562
Liver volume	Lingual TH (non-global weighting )	Cochran Q IVW	6.789	NA	NA	0.659
Liver volume	Parahippocampal SA (non-global weighting )	MR-PRESSO	NA	NA	-9.851(4.636)	0.478
Liver volume	Parahippocampal SA (non-global weighting )	MR Egger	NA	-0.446(0.683)	NA	0.535
Liver volume	Parahippocampal SA (non-global weighting )	Cochran Q MR Egger	7.489	NA	NA	0.38
Liver volume	Parahippocampal SA (non-global weighting )	Cochran Q IVW	7.946	NA	NA	0.439
Liver volume	Parsopercularis TH (non-global weighting )	MR-PRESSO	NA	NA	-0.015(0.004)	0.982
Liver volume	Parsopercularis TH (non-global weighting )	MR Egger	NA	3.639E-04(0.001)	NA	0.732
Liver volume	Parsopercularis TH (non-global weighting )	Cochran Q MR Egger	1.47	NA	NA	0.961
Liver volume	Parsopercularis TH (non-global weighting )	Cochran Q IVW	1.599	NA	NA	0.979
Liver volume	Precentral TH (non-global weighting )	MR-PRESSO	NA	NA	-0.016(0.007)	0.651
Liver volume	Precentral TH (non-global weighting )	MR Egger	NA	-6.446E-04(0.001)	NA	0.556
Liver volume	Precentral TH (non-global weighting )	Cochran Q MR Egger	5.802	NA	NA	0.563
Liver volume	Precentral TH (non-global weighting )	Cochran Q IVW	6.184	NA	NA	0.627

## Sheet: Table S5
Supplementary Table 5. Steiger filtering results from NAFLD, liver fat and liver volume to cortical structure
NAFLD, Non-Alcoholic Fatty Liver Disease; SA, surface area; TH, thickness
	r2 exposure	r2 outcome	r2 exposure adjustment	r2 outcome adjustment	Correct causal direction	Correct causal direction adjustment
NAFLD (global weighting)
Parahippocampal SA	0.987	0.0001124	0.987	0.0001124	TRUE	TRUE
Caudalmiddlefrontal TH	0.987	7.88e-05	0.987	7.88e-05	TRUE	TRUE
Cuneus TH	0.987	8.93e-05	0.987	8.93e-05	TRUE	TRUE
Lingual TH	0.987	8.33e-05	0.987	8.33e-05	TRUE	TRUE
Parstriangularis TH	0.987	8.48e-05	0.987	8.48e-05	TRUE	TRUE
NAFLD (non-global weighting)
Caudalmiddlefrontal TH	0.987	8.18e-05	0.987	0.0001124	TRUE	TRUE
Parstriangularis TH	0.987	0.0001004	0.987	7.88e-05	TRUE	TRUE
Superiotemporal SA	0.987	8.56e-05	0.987	8.93e-05	TRUE	TRUE
Liver fat (global weighting)
Cuneus SA	0.041	0.0001992	0.041	0.0001992	TRUE	TRUE
Parahippocampal SA	0.042	0.0001821	0.042	0.0001821	TRUE	TRUE
Cuneus TH	0.042	0.0001875	0.042	0.0001875	TRUE	TRUE
Liver fat (non-global weighting)
Cuneus TH	0.042	0.0002549	0.042	0.0002549	TRUE	TRUE
Isthmuscingulate TH	0.041	0.0002794	0.041	0.0002794	TRUE	TRUE
Parsopercularis TH	0.024	0.0002232	0.024	0.0002232	TRUE	TRUE
Parstriangularis TH	0.042	0.0001843	0.042	0.0001843	TRUE	TRUE
Rostralmiddlefrontal TH	0.042	0.0001713	0.042	0.0001713	TRUE	TRUE
Superiorparietal SA	0.042	0.0001777	0.042	0.0001777	TRUE	TRUE
Liver volume (global weighting)
Isthmuscingulate TH	0.016	0.000172	0.016	0.000172	TRUE	TRUE
Parahippocampal TH	0.014	0.0001768	0.014	0.0001768	TRUE	TRUE
Parsopercularis TH	0.016	0.0002881	0.016	0.0002881	TRUE	TRUE
Liver volume (non-global weighting)
Isthmuscingulate TH	0.012	0.0001697	0.012	0.0001697	TRUE	TRUE
Lingual TH	0.016	0.0002228	0.016	0.0002228	TRUE	TRUE
Parahippocampal SA	0.014	0.0002406	0.014	0.0002406	TRUE	TRUE
Parsopercularis TH	0.013	0.0001105	0.013	0.0001105	TRUE	TRUE
Precentral TH	0.014	0.0002041	0.014	0.0002041	TRUE	TRUE

## Sheet: Table S6
Supplementary Table 6. Bidirectional univariable MR analysis estimating the causal effect of cortical structure on NAFLD, liver Liver fat and liver Liver volume
NAFLD, Non-Alcoholic Fatty Liver Disease; MR, mendelian randomization; OR, odds ratio; CI, confidential interval; SA, surface area; TH, thickness
Exposure	Outcome	Methods	N SNPs	OR	Low CI of OR	Up CI of OR	P value
Parahippocampal SA (global weighting)	NAFLD	Wald ratio	1	0.995	0.986	1.004	0.246
Caudalmiddlefrontal TH (global weighting)	NAFLD	Inverse variance weighted	2	2.394	0.007	805.115	0.769
Cuneus TH (global weighting)	NAFLD	Wald ratio	1	1.31	0.001	1985.64	0.942
Lingual TH (global weighting)	NAFLD	Inverse variance weighted	2	33.526	0.158	7093.24	0.199
Parstriangularis TH (global weighting)	NAFLD	Inverse variance weighted	4	0.41	0.009	17.827	0.643
Caudalmiddlefrontal TH (non-global weighting)	NAFLD	Wald ratio	1	47.304	0.807	2771.55	0.063
Parstriangularis TH (non-global weighting)	NAFLD	Wald ratio	1	1.035	0.006	169.114	0.989
Superiotemporal SA (non-global weighting)	NAFLD	Inverse variance weighted	7	1	0.999	1	0.23
Parsopercularis TH (non-global weighting)	Liver fat	Inverse variance weighted	3	-0.429	-2.807	1.95	0.724
Parsopercularis TH (non-global weighting)	Liver volume	Inverse variance weighted	3	0.333	-1.595	2.261	0.735
Isthmuscingulate TH (non-global weighting)	Liver fat	Inverse variance weighted	4	-0.95	-1.88	-0.02	0.045
Isthmuscingulate TH (non-global weighting)	Liver volume	Inverse variance weighted	3	-1.38	-3.086	0.325	0.113
Cuneus TH (non-global weighting)	Liver fat	Inverse variance weighted	3	1.589	0.038	3.14	0.045
Parstriangularis TH (non-global weighting)	Liver fat	Wald ratio	1	0.72	-1.448	2.887	0.515
Rostralmiddlefrontal TH (non-global weighting)	Liver fat	Inverse variance weighted	3	-0.558	-2.346	1.23	0.541
Superiorparietal SA (non-global weighting)	Liver fat	Inverse variance weighted	6	0.619	-0.768	2.006	0.382
Cuneus SA (global weighting)	Liver fat	Inverse variance weighted	7	0.001	0.00042	0.002	0.245
Parahippocampal SA (global weighting)	Liver fat	Inverse variance weighted	2	-0.002	-0.008	0.004	0.444
Cuneus TH (global weighting)	Liver fat	Wald ratio	1	0.621	-1.802	3.045	0.615
Lingual TH (non-global weighting)	Liver volume	Inverse variance weighted	4	0.282	-1.005	1.568	0.668
Parahippocampal SA (non-global weighting)	Liver volume	Inverse variance weighted	3	-0.002	-0.003	-9.666e-05	0.038
Precentral TH (non-global weighting)	Liver volume	Inverse variance weighted	8	-0.536	-1.315	0.243	0.177
Isthmuscingulate TH (global weighting)	Liver volume	Inverse variance weighted	3	0.713	-1.281	2.706	0.483
Parahippocampal TH (global weighting)	Liver volume	Inverse variance weighted	4	0.282	-1.005	1.568	0.668
Parsopercularis TH (global weighting)	Liver volume	Wald ratio	1	-1.597	-4.638	1.444	0.303

## Sheet: Table S7
Supplementary Table 7. MRlap analysis estimating the causal effect of NAFLD, liver Liver fat and liver Liver volume on cortical structure.
NAFLD, Non-Alcoholic Fatty Liver Disease; MR, mendelian randomization; CI, confidential interval
Exposure	Outcome	Methods	Beta (95% CI)	P value
NAFLD	Parahippocampal SA (global weighting )	MRlap	-0.809 (-1.601,-0.017)	0.045
NAFLD	Caudalmiddlefrontal TH (global weighting )	MRlap	-0.512 (-1.176,0.151)	0.13
NAFLD	Cuneus TH (global weighting )	MRlap	-0.662 (-1.389,0.065)	0.075
NAFLD	Lingual TH (global weighting )	MRlap	-0.788 (-1.482,-0.093)	0.026
NAFLD	Parstriangularis_TH (global weighting )	MRlap	-0.638 (-1.31,0.034)	0.063
NAFLD	Caudalmiddlefrontal TH (non-global weighting )	MRlap	-0.588 (-1.274,0.098)	0.093
NAFLD	Parstriangularis_TH (non-global weighting )	MRlap	-0.766 (-1.511,-0.021)	0.044
NAFLD	Superiotemporal SA (non-global weighting )	MRlap	-0.529 (-1.203,0.145)	0.124
Liver fat	Cuneus SA (global weighting)	MRlap	0.069 (0.006,0.132)	0.033
Liver fat	Parahippocampal SA (global weighting )	MRlap	-0.087 (-0.151,-0.024)	0.007
Liver fat	Cuneus TH (global weighting )	MRlap	-0.070 (-0.132,-0.009)	0.025
Liver fat	Cuneus_TH (non-global weighting )	MRlap	-0.085 (-0.147,-0.023)	0.007
Liver fat	Isthmuscingulate TH (non-global weighting )	MRlap	-0.084 (-0.148,-0.021)	0.009
Liver fat	Parsopercularis TH (non-global weighting )	MRlap	-0.108 (-0.194,-0.021)	0.015
Liver fat	Parstriangularis TH (non-global weighting )	MRlap	-0.078 (-0.139,-0.017)	0.012
Liver fat	Rostralmiddlefrontal TH (non-global weighting )	MRlap	-0.068 (-0.13,-0.006)	0.031
Liver fat	Superiorparietal SA (non-global weighting )	MRlap	-0.067 (-0.13,-0.005)	0.035
Liver volume	Isthmuscingulate TH (global weighting )	MRlap	-0.197 (-0.326,-0.069)	0.003
Liver volume	Parahippocampal TH (global weighting )	MRlap	-0.223 (-0.349,-0.096)	0.001
Liver volume	Parsopercularis TH (global weighting )	MRlap	-0.177 (-0.299,-0.056)	0.004
Liver volume	Isthmuscingulate TH (non-global weighting )	MRlap	-0.169 (-0.312,-0.026)	0.021
Liver volume	Lingual TH (non-global weighting )	MRlap	-0.130 (-0.253,-0.008)	0.037
Liver volume	Parahippocampal SA (non-global weighting )	MRlap	-0.141 (-0.273,-0.008)	0.038
Liver volume	Parsopercularis TH (non-global weighting )	MRlap	-0.140 (-0.28,0)	0.05
Liver volume	Precentral TH (non-global weighting )	MRlap	-0.132 (-0.259,-0.005)	0.042

## Sheet: Table S8
Supplementary Table 8. MR RAPS analysis estimating the causal effect of NAFLD, liver fat and liver volume on cortical structure.
NAFLD, Non-Alcoholic Fatty Liver Disease; MR, mendelian randomization; PARS, robust adjusted profile score; CI, confidential interval
Exposure	Outcome	Methods	Beta (95% CI)	P value
NAFLD	Parahippocampal SA (global weighting )	MR Robust	-4.923 (-9.109,-4.923)	0.021
NAFLD	Caudalmiddlefrontal TH (global weighting )	MR Robust	-0.005 (-0.011,-0.005)	0.049
NAFLD	Cuneus TH (global weighting )	MR Robust	-0.006 (-0.012,-0.006)	0.036
NAFLD	Lingual TH (global weighting )	MR Robust	-0.005 (-0.011,-0.005)	0.043
NAFLD	Parstriangularis_TH (global weighting )	MR Robust	-0.006 (-0.011,-0.006)	0.044
NAFLD	Caudalmiddlefrontal TH (non-global weighting )	MR Robust	-0.008 (-0.016,-0.008)	0.048
NAFLD	Parstriangularis_TH (non-global weighting )	MR Robust	-0.009 (-0.016,-0.009)	0.028
NAFLD	Superiotemporal SA (non-global weighting )	MR Robust	-21.635 (-43.116,-21.635)	0.048
Liver fat	Cuneus SA (global weighting)	MR Robust	8.760 (0.751,8.760)	0.032
Liver fat	Parahippocampal SA (global weighting )	MR Robust	-5.650 (-9.711,-5.65)	0.006
Liver fat	Cuneus TH (global weighting )	MR Robust	-0.006 (-0.012,-0.006)	0.031
Liver fat	Cuneus_TH (non-global weighting )	MR Robust	-0.009 (-0.016,-0.009)	0.008
Liver fat	Isthmuscingulate TH (non-global weighting )	MR Robust	-0.013 (-0.023,-0.013)	0.009
Liver fat	Parsopercularis TH (non-global weighting )	MR Robust	-0.012 (-0.022,-0.012)	0.015
Liver fat	Parstriangularis TH (non-global weighting )	MR Robust	-0.01 (-0.017,-0.01)	0.013
Liver fat	Rostralmiddlefrontal TH (non-global weighting )	MR Robust	-0.007 (-0.014,-0.007)	0.036
Liver fat	Superiorparietal SA (non-global weighting )	MR Robust	-0.007 (-0.014,-0.007)	0.036
Liver volume	Isthmuscingulate TH (global weighting )	MR Robust	-0.027 (-0.045,-0.01)	0.003
Liver volume	Parahippocampal TH (global weighting )	MR Robust	0.033 (0.005,0.06)	0.019
Liver volume	Parsopercularis TH (global weighting )	MR Robust	-0.013 (-0.022,-0.004)	0.006
Liver volume	Isthmuscingulate TH (non-global weighting )	MR Robust	-0.026 (-0.047,-0.005)	0.017
Liver volume	Lingual TH (non-global weighting )	MR Robust	-0.013 (-0.024,-0.001)	0.032
Liver volume	Parahippocampal SA (non-global weighting )	MR Robust	-10.004 (-19.354,-0.653)	0.036
Liver volume	Parsopercularis TH (non-global weighting )	MR Robust	-0.015 (-0.03,0)	0.049
Liver volume	Precentral TH (non-global weighting )	MR Robust	-0.016 (-0.031,-0.001)	0.04

## Sheet: Table S9
Supplementary Table 9. Independent instruments used for multivariable MR
SNP: single nucleotide polymorphism; A1: effect allele; A2: baseline allele; NAFLD, Non-Alcoholic Fatty Liver Disease; BMI: Body Mass Index; MR, mendelian randomization
			Exposure A			Exposure B
			NAFLD			Obesity
SNP	A1	A2	Beta	SE	P value	Beta	SE	P value
rs11030104	A	G	0.026	0.021	0.223	-0.159	0.023	1.42e-12
rs117280037	T	C	0.059	0.072	0.411	0.378	0.068	2.46e-08
rs12623218	A	T	-0.01	0.022	0.637	0.151	0.023	2.98e-11
rs1558902	A	T	0.063	0.016	<0.001	0.228	0.017	5.23e-42
rs28601761	C	G	0.11	0.016	<0.001	-0.012	0.017	0.48
rs34783010	T	G	-0.037	0.019	0.057	-0.106	0.019	3.16e-08
rs3747207	A	G	0.289	0.02	<0.001	-0.011	0.02	0.573
rs71245092	A	G	-0.011	0.023	0.629	0.133	0.021	5.88e-10
rs73001065	C	G	0.281	0.033	<0.001	-0.022	0.034	0.519
rs734597	A	G	-0.022	0.02	0.279	0.127	0.021	7.27e-10
			NAFLD			Hyperlipidemia
SNP	A1	A2	Beta	SE	P value	Beta	SE	P value
rs11591147	T	G	0.029	0.061	0.639	-0.375	0.061	9.8e-10
rs28601761	C	G	0.11	0.016	<0.001	-0.077	0.022	0.0005541
rs3747207	A	G	0.289	0.02	<0.001	-0.064	0.026	0.015
rs4970837	T	G	0.019	0.017	0.277	0.156	0.024	3.52e-11
rs499883	A	G	-0.003	0.017	0.877	0.128	0.022	7.48e-09
rs73001065	C	G	0.281	0.033	<0.001	-0.089	0.045	0.049
			NAFLD			Diabetes
SNP	A1	A2	Beta	SE	P value	Beta	SE	P value
rs1046317	T	C	0.003	0.018	0.857	0.085	0.013	2.21e-10
rs10830963	C	G	0.014	0.018	0.441	0.087	0.014	1.95e-10
rs10882099	T	C	0.009	0.016	0.573	-0.072	0.013	4.36e-08
rs10965246	T	C	-0.02	0.022	0.37	-0.121	0.018	3.77e-11
rs11712037	C	G	0.066	0.023	0.004	-0.095	0.017	4.47e-08
rs1815311	A	G	-0.01	0.017	0.555	0.077	0.013	8.93e-09
rs2237897	T	C	-0.013	0.039	0.728	-0.165	0.024	8.67e-12
rs2394972	A	G	-0.013	0.02	0.524	0.093	0.015	3.89e-10
rs28601761	C	G	0.11	0.016	<0.001	-0.019	0.013	0.151
rs28624681	T	C	0.013	0.019	0.509	0.091	0.014	3.16e-10
rs2943650	T	C	0.031	0.017	0.064	0.088	0.014	8.95e-11
rs34298980	T	C	0.009	0.017	0.597	-0.082	0.014	7.51e-09
rs34872471	T	C	0.031	0.019	0.098	0.275	0.017	2.56e-61
rs3747207	A	G	0.289	0.02	<0.001	0.019	0.016	0.224
rs3887925	T	C	0.008	0.016	0.638	0.079	0.013	1.73e-09
rs55993634	C	G	0.008	0.03	0.794	-0.144	0.023	6.74e-10
rs56348580	C	G	-0.013	0.018	0.469	-0.082	0.015	1.63e-08
rs7018475	T	G	0.001	0.018	0.964	0.109	0.015	1.16e-13
rs7109575	A	G	0.021	0.021	0.33	-0.092	0.015	2.36e-09
rs73001065	C	G	0.281	0.033	<0.001	0.058	0.027	0.031
rs73193383	T	C	0.062	0.028	0.024	0.134	0.024	3.92e-08
rs7633675	T	G	-0.011	0.017	0.526	0.094	0.014	2.54e-11
rs76895963	T	G	0.171	0.06	0.004	-0.387	0.04	8.2e-22
rs77655131	T	C	-0.023	0.024	0.343	0.095	0.017	2.03e-08
rs78470967	A	T	0.042	0.046	0.361	-0.198	0.034	6.67e-09
rs9348441	A	T	0.037	0.018	0.036	0.13	0.014	8.07e-21
rs9937053	A	G	0.069	0.016	<0.001	0.128	0.013	4.58e-22
			NAFLD			BMI
SNP	A1	A2	Beta	SE	P value	Beta	SE	P value
rs10100245	A	G	-0.016	0.016	0.327	0.021	0.002	1.64e-17
rs10187101	T	C	0.013	0.017	0.445	-0.016	0.003	3.54e-10
rs10404726	T	C	0.005	0.016	0.739	-0.02	0.002	1.6e-16
rs10465231	T	C	0.022	0.016	0.187	0.017	0.002	1.65e-12
rs1064213	A	G	0.004	0.016	0.824	0.016	0.002	1.7e-11
rs10788493	T	C	-0.011	0.016	0.502	0.014	0.002	1.53e-08
rs10803762	A	G	-0.02	0.018	0.267	0.015	0.003	2.11e-09
rs10805383	A	G	0.041	0.016	0.012	0.017	0.002	1.99e-12
rs10865612	T	C	0.002	0.017	0.893	-0.023	0.003	3.8e-20
rs10898330	T	C	-0.024	0.016	0.148	-0.014	0.002	3.39e-09
rs10938397	A	G	-0.047	0.016	0.004	0.029	0.002	9.55e-33
rs10995427	A	G	0.028	0.017	0.105	-0.017	0.003	5e-11
rs11012732	A	G	-0.025	0.017	0.143	0.024	0.003	1.03e-20
rs11084554	A	G	-0.02	0.024	0.415	-0.022	0.003	6.58e-11
rs11099020	T	C	-0.003	0.017	0.857	-0.015	0.003	1.06e-09
rs11150745	A	G	-0.001	0.017	0.976	-0.021	0.003	4.13e-16
rs111640872	C	G	0.005	0.017	0.761	0.021	0.003	7.72e-16
rs11208779	C	G	0.017	0.016	0.294	0.014	0.002	3.47e-09
rs11223641	T	C	-0.021	0.027	0.443	-0.019	0.003	2.61e-08
rs11264489	A	G	-0.004	0.017	0.792	0.014	0.003	1.93e-08
rs112693590	A	G	-0.039	0.036	0.273	-0.033	0.006	6.8e-09
rs1127100	T	C	-0.008	0.017	0.661	0.016	0.003	6.2e-11
rs113182412	A	G	-0.034	0.025	0.164	-0.019	0.003	3.68e-09
rs113230003	A	G	-0.045	0.019	0.019	-0.02	0.003	7.56e-13
rs113603865	T	C	0.014	0.02	0.466	0.02	0.003	2.42e-11
rs11515071	T	C	0.012	0.017	0.481	-0.023	0.003	8.84e-20
rs11650012	A	T	-0.001	0.021	0.964	0.019	0.003	7.37e-09
rs11655587	T	C	-0.016	0.017	0.331	-0.02	0.003	5.26e-15
rs11666480	C	G	-0.041	0.016	0.013	0.019	0.002	2.02e-14
rs11742930	T	C	0.007	0.016	0.69	0.014	0.002	3.84e-09
rs11757278	T	C	0.026	0.017	0.134	-0.016	0.003	1.42e-09
rs11761411	T	C	-0.035	0.022	0.114	-0.018	0.003	3.17e-08
rs117632017	A	G	0.048	0.06	0.428	0.036	0.006	1.67e-08
rs11782074	T	G	0.006	0.017	0.714	0.014	0.003	7.37e-09
rs11856579	A	G	0.013	0.019	0.485	-0.02	0.003	2.91e-13
rs12024554	T	C	-0.016	0.02	0.405	-0.016	0.003	8.75e-09
rs12042959	A	G	0.002	0.023	0.927	-0.021	0.003	1.96e-09
rs12049202	T	C	-0.002	0.02	0.938	0.022	0.003	3.91e-13
rs12140153	T	G	-0.018	0.027	0.513	-0.032	0.004	2.25e-14
rs12144626	T	C	0.013	0.017	0.427	-0.017	0.002	1.87e-12
rs12477385	T	G	-0.013	0.018	0.47	-0.017	0.003	1.99e-09
rs12479357	A	G	-0.011	0.017	0.522	0.018	0.002	8.71e-13
rs12614861	T	G	-0.03	0.017	0.078	0.015	0.003	1.53e-09
rs12622280	T	G	-0.019	0.024	0.437	-0.019	0.003	1.53e-08
rs12662900	A	T	<0.001	0.018	0.994	-0.017	0.003	2.85e-10
rs12679106	T	G	-0.035	0.018	0.055	-0.022	0.003	1.38e-16
rs1286138	T	G	0.004	0.018	0.804	0.018	0.003	1.92e-12
rs12877270	A	G	0.009	0.016	0.584	0.017	0.002	4.15e-12
rs12881629	A	G	-0.015	0.033	0.641	0.024	0.004	4.04e-08
rs12885458	T	G	0.007	0.016	0.673	-0.016	0.002	8.4e-11
rs1296328	A	C	0.043	0.016	0.008	-0.019	0.002	5.86e-15
rs13047416	C	G	-0.002	0.017	0.906	-0.014	0.002	4.24e-08
rs13062093	T	G	-0.018	0.017	0.282	0.017	0.002	7.42e-12
rs13076052	C	G	0.017	0.018	0.331	0.016	0.003	2.65e-09
rs13174863	A	G	-0.022	0.023	0.346	0.025	0.003	2.08e-13
rs1320903	A	G	0.034	0.018	0.056	0.022	0.003	1.52e-17
rs1327259	A	G	-0.016	0.017	0.354	-0.014	0.002	1.54e-08
rs1342391	T	G	-0.001	0.017	0.977	0.016	0.003	5.83e-10
rs13427822	A	G	-0.011	0.018	0.534	-0.02	0.003	3.05e-13
rs1411432	A	C	-0.016	0.02	0.431	0.025	0.003	1.02e-15
rs1412239	C	G	-0.001	0.017	0.97	0.024	0.003	1.02e-20
rs1441264	A	G	0.004	0.017	0.818	0.021	0.002	1.39e-16
rs1454687	C	G	0.043	0.016	0.009	-0.023	0.002	6.64e-21
rs1458156	T	C	0.014	0.016	0.383	0.014	0.002	9.99e-09
rs1477290	T	C	-0.004	0.023	0.854	0.034	0.004	2.51e-21
rs147730268	T	G	0.059	0.026	0.027	-0.036	0.004	7.38e-17
rs1582931	A	G	-0.028	0.016	0.089	-0.015	0.002	8.97e-10
rs16916303	A	G	0.013	0.024	0.597	-0.021	0.004	3.01e-08
rs16932761	A	G	-0.007	0.019	0.689	-0.018	0.003	1.04e-10
rs16975459	A	C	-0.007	0.022	0.744	0.024	0.004	7.84e-11
rs17014332	T	C	-0.002	0.02	0.939	0.018	0.003	9.16e-10
rs17024393	T	C	-0.032	0.037	0.391	0.068	0.008	6.45e-19
rs17058884	T	G	0.033	0.039	0.406	-0.032	0.006	4.27e-08
rs17085463	A	G	-0.025	0.017	0.147	-0.015	0.003	1.19e-08
rs17342242	A	G	0.011	0.021	0.618	-0.016	0.003	1.71e-08
rs17399739	A	G	-0.074	0.033	0.025	0.026	0.005	2.76e-08
rs17716502	T	C	-0.056	0.02	0.006	-0.022	0.003	8.16e-14
rs17731998	T	C	0.008	0.019	0.672	0.016	0.003	2.26e-09
rs1840661	A	T	0.007	0.016	0.673	0.014	0.002	1.78e-08
rs1884897	A	G	0.039	0.017	0.024	0.021	0.002	1.15e-17
rs1901241	A	G	-0.002	0.022	0.931	0.019	0.003	4.54e-09
rs1919243	T	C	-0.034	0.016	0.04	0.014	0.002	1.19e-08
rs1941706	A	G	-0.021	0.016	0.198	0.014	0.002	7.36e-09
rs1949204	T	G	-0.012	0.019	0.511	0.017	0.003	3.5e-09
rs2035806	A	G	0.004	0.017	0.795	-0.017	0.002	7.47e-12
rs2046002	T	C	0.011	0.017	0.494	-0.015	0.003	6.24e-09
rs2121058	T	C	0.008	0.019	0.672	-0.024	0.003	8.49e-17
rs2135745	C	G	0.031	0.019	0.097	-0.017	0.003	1.85e-09
rs215634	A	G	0.036	0.017	0.033	-0.015	0.002	2.45e-09
rs2192649	T	G	0.008	0.016	0.617	0.014	0.002	1.54e-08
rs2234458	T	C	-0.025	0.017	0.139	-0.021	0.002	1.35e-16
rs2253310	C	G	<0.001	0.016	0.995	0.017	0.002	3.4e-12
rs2292238	A	C	0.01	0.016	0.56	-0.018	0.002	4.83e-13
rs2307111	T	C	0.003	0.016	0.848	-0.029	0.002	6.35e-32
rs2318543	A	G	0.025	0.019	0.196	-0.019	0.003	3.12e-11
rs2384054	T	C	-0.005	0.016	0.754	0.035	0.002	3.18e-48
rs2398861	A	G	-0.031	0.019	0.094	0.022	0.003	1.25e-15
rs241460	A	G	0.025	0.017	0.139	-0.021	0.003	1.52e-15
rs2425857	A	G	0.013	0.017	0.428	-0.014	0.002	1.84e-08
rs2439823	A	G	-0.028	0.016	0.088	0.022	0.002	3.81e-19
rs2450254	A	T	-0.005	0.017	0.766	-0.014	0.002	8.53e-09
rs2450445	A	G	0.006	0.017	0.707	-0.015	0.003	2.02e-09
rs245775	A	G	-0.029	0.018	0.105	0.02	0.003	5.65e-14
rs2470392	T	C	0.001	0.017	0.973	0.015	0.003	4.54e-08
rs2474898	T	C	-0.011	0.017	0.49	0.015	0.003	7.03e-09
rs2482704	T	G	-0.017	0.017	0.322	-0.014	0.002	1.3e-08
rs2606228	A	C	0.016	0.017	0.348	-0.016	0.003	8.29e-10
rs2616192	T	G	0.004	0.017	0.829	0.014	0.003	4.45e-08
rs2678204	T	G	0.007	0.017	0.663	0.028	0.003	1.65e-28
rs2711111	A	G	-0.017	0.017	0.295	-0.015	0.002	2.12e-09
rs2725371	A	G	0.019	0.019	0.302	-0.018	0.003	5.12e-12
rs273505	T	C	0.016	0.016	0.316	0.019	0.002	9.27e-15
rs28366156	T	C	0.007	0.028	0.81	-0.029	0.004	3.46e-16
rs28447555	T	C	0.005	0.022	0.818	0.019	0.003	3.29e-09
rs28489620	A	G	-0.021	0.017	0.24	-0.015	0.003	3.18e-08
rs28601761	C	G	0.11	0.016	<0.001	0.013	0.002	1.97e-07
rs2861685	T	C	0.018	0.016	0.264	-0.018	0.002	4.52e-13
rs2962082	A	G	0.008	0.016	0.642	-0.014	0.002	1.88e-08
rs2975693	T	C	0.02	0.029	0.486	0.024	0.004	7.85e-10
rs34045288	T	C	0.014	0.017	0.424	0.026	0.003	1.72e-24
rs34373881	A	G	-0.007	0.018	0.68	-0.017	0.003	3.28e-10
rs34774377	T	C	-0.023	0.026	0.38	-0.021	0.004	1.63e-08
rs34811474	A	G	-0.048	0.02	0.017	-0.031	0.003	5.3e-27
rs34966008	T	C	-0.009	0.016	0.594	-0.02	0.002	3.59e-16
rs35025195	A	G	-0.018	0.023	0.431	-0.023	0.003	9.68e-13
rs35193668	T	C	-0.004	0.017	0.82	-0.017	0.002	2.55e-11
rs35626515	A	C	0.006	0.016	0.722	0.027	0.002	1.71e-27
rs35722922	A	G	0.023	0.017	0.159	-0.016	0.002	3.08e-11
rs357501	A	G	-0.008	0.017	0.644	0.015	0.002	6.24e-10
rs35851183	A	G	0.037	0.017	0.031	0.017	0.003	2.36e-11
rs35882248	T	C	0.003	0.017	0.878	0.019	0.003	1.11e-13
rs36007635	A	G	-0.009	0.026	0.716	-0.02	0.003	9.21e-09
rs362307	T	C	0.052	0.029	0.075	0.031	0.005	7.74e-12
rs3747207	A	G	0.289	0.02	<0.001	-0.008	0.003	0.004
rs3759584	T	C	0.053	0.017	0.002	-0.017	0.003	4.2e-11
rs3802858	T	C	0.016	0.016	0.326	-0.016	0.002	1.22e-11
rs3810291	A	G	-0.001	0.018	0.963	0.03	0.003	6.54e-31
rs3843540	T	C	0.034	0.022	0.113	-0.024	0.003	8.89e-13
rs3844598	A	G	-0.006	0.016	0.737	0.014	0.002	1.32e-08
rs3861879	A	G	0.017	0.016	0.302	0.014	0.002	1.62e-08
rs3897102	T	C	0.005	0.016	0.741	0.015	0.002	2.14e-09
rs390192	A	G	-0.014	0.016	0.376	-0.015	0.002	1.78e-10
rs39330	A	T	-0.016	0.017	0.339	-0.019	0.002	9.05e-15
rs4261944	T	G	-0.041	0.017	0.019	0.015	0.003	6.22e-10
rs4467770	A	G	0.003	0.018	0.848	0.016	0.003	8.07e-09
rs4474229	A	G	<0.001	0.017	0.992	-0.016	0.002	1.62e-10
rs4482463	A	C	0.014	0.033	0.663	-0.034	0.005	6.43e-14
rs4502882	T	C	-0.002	0.017	0.914	-0.015	0.003	5.91e-09
rs4595495	A	G	-0.027	0.017	0.103	0.014	0.002	1.7e-08
rs4648450	A	C	-0.023	0.016	0.156	-0.015	0.002	1.85e-10
rs4687770	T	C	-0.036	0.023	0.117	-0.019	0.004	4.5e-08
rs4718964	T	G	0.014	0.016	0.378	0.015	0.002	2.64e-09
rs4776970	A	T	-0.014	0.017	0.409	-0.025	0.003	2.89e-24
rs4777541	T	C	-0.011	0.02	0.588	0.02	0.003	5.08e-12
rs4778918	T	C	<0.001	0.016	0.996	-0.015	0.002	4.11e-10
rs487662	A	G	0.007	0.018	0.704	0.015	0.003	3.14e-08
rs4911382	T	C	0.027	0.017	0.104	0.016	0.002	1.9e-10
rs491711	A	C	-0.007	0.018	0.712	-0.016	0.003	1.28e-09
rs4921301	T	C	0.014	0.02	0.487	-0.018	0.003	1.02e-09
rs4929923	T	C	-0.064	0.017	<0.001	0.017	0.003	4.39e-12
rs525101	T	C	-0.005	0.017	0.775	0.016	0.002	3.5e-11
rs539515	A	C	-0.011	0.021	0.596	0.047	0.003	6.64e-58
rs550974	A	T	0.006	0.017	0.703	0.016	0.002	8.55e-11
rs55726687	A	G	-0.018	0.019	0.355	0.024	0.003	5.09e-16
rs55886426	C	G	-0.009	0.042	0.829	-0.032	0.006	9.86e-09
rs55938344	A	C	0.005	0.019	0.796	-0.017	0.003	2.39e-09
rs56067609	A	T	0.02	0.024	0.416	-0.019	0.004	3.21e-08
rs56161855	A	T	0.03	0.023	0.188	0.023	0.004	9.65e-11
rs56212061	T	C	-0.026	0.024	0.276	-0.021	0.003	3.89e-10
rs56803094	A	G	0.016	0.019	0.379	-0.019	0.003	5.04e-11
rs57636386	T	C	-0.017	0.032	0.594	-0.043	0.004	8.92e-23
rs588660	A	G	-0.008	0.016	0.621	0.018	0.002	6.52e-14
rs59104534	T	C	-0.006	0.017	0.744	0.015	0.003	1.22e-08
rs5995843	A	G	-0.023	0.017	0.17	-0.017	0.003	4.43e-12
rs6050446	A	G	-0.091	0.049	0.062	0.042	0.007	4.83e-10
rs60654199	A	C	-0.007	0.033	0.844	0.031	0.005	8.03e-11
rs60764613	T	G	0.007	0.023	0.771	0.024	0.003	5.84e-12
rs61813324	T	C	0.058	0.024	0.016	0.028	0.004	4.69e-15
rs61826867	A	G	-0.069	0.028	0.013	0.025	0.004	6.05e-11
rs61871615	T	C	-0.059	0.029	0.041	-0.028	0.004	1.47e-10
rs61903695	A	G	-0.015	0.019	0.448	0.016	0.003	2.78e-09
rs61969510	T	C	-0.019	0.018	0.29	0.016	0.003	8.25e-09
rs62106258	T	C	0.052	0.044	0.234	-0.091	0.006	3.93e-59
rs62246314	A	G	-0.063	0.025	0.014	0.023	0.004	1.02e-08
rs62407562	A	T	0.03	0.019	0.12	0.017	0.003	2.87e-10
rs62543438	C	G	0.006	0.019	0.751	-0.015	0.003	4.22e-08
rs6265	T	C	-0.029	0.022	0.182	-0.04	0.003	2.04e-39
rs6536575	T	C	-0.03	0.016	0.065	0.014	0.002	4.97e-09
rs6575340	A	G	-0.01	0.017	0.565	0.023	0.003	6.48e-20
rs6601527	A	C	-0.019	0.018	0.288	-0.022	0.002	6.18e-19
rs66679256	T	C	0.009	0.016	0.587	0.016	0.002	1.7e-11
rs6687953	A	G	-0.01	0.016	0.555	0.016	0.002	1.06e-10
rs66922415	A	G	-0.005	0.02	0.819	0.052	0.003	1.55e-75
rs6722241	T	C	0.009	0.019	0.635	-0.02	0.003	1.06e-13
rs6739755	A	G	0.016	0.017	0.339	-0.021	0.002	1.62e-17
rs67609008	T	C	-0.003	0.019	0.892	0.015	0.003	4.78e-08
rs6780459	A	T	-0.013	0.019	0.496	0.016	0.003	3.18e-09
rs67844506	A	G	0.024	0.022	0.27	-0.026	0.003	7.65e-17
rs6789488	T	C	-0.034	0.02	0.09	0.02	0.003	5.85e-13
rs6809307	T	C	0.033	0.019	0.089	0.016	0.003	1.27e-08
rs6831020	A	C	0.004	0.018	0.846	-0.016	0.003	1.39e-09
rs6861649	T	C	0.011	0.017	0.514	0.014	0.002	6.23e-09
rs6950388	A	G	-0.017	0.021	0.397	0.017	0.003	7.1e-09
rs7006178	C	G	-0.024	0.018	0.176	0.016	0.003	5.5e-09
rs7030732	A	C	0.01	0.017	0.533	-0.015	0.002	7.04e-10
rs704061	T	C	-0.014	0.016	0.398	0.016	0.002	4.88e-11
rs7094644	A	G	-0.003	0.018	0.87	0.015	0.003	4.81e-09
rs7116641	T	G	-0.004	0.018	0.841	0.024	0.003	3.67e-21
rs7124681	A	C	0.02	0.016	0.227	0.027	0.002	5.9e-28
rs7132908	A	G	0.034	0.016	0.038	0.029	0.002	8.27e-31
rs7138383	A	G	-0.018	0.019	0.341	-0.021	0.003	1.05e-14
rs7141420	T	C	0.016	0.016	0.34	0.021	0.002	7.74e-18
rs71495049	A	G	0.013	0.027	0.631	0.027	0.004	8.69e-10
rs7163362	A	T	-0.017	0.017	0.308	0.013	0.002	4.16e-08
rs7183417	T	C	0.014	0.017	0.402	0.015	0.002	8.37e-10
rs7189149	C	G	-0.033	0.025	0.172	0.021	0.004	3.29e-09
rs7195386	T	C	0.005	0.016	0.772	-0.016	0.002	4.21e-11
rs7201895	A	G	-0.01	0.018	0.582	-0.017	0.003	6.54e-12
rs7218014	T	C	-0.082	0.02	<0.001	0.021	0.003	8.05e-12
rs72697614	A	C	0.027	0.018	0.138	0.015	0.003	9.67e-09
rs72820274	A	G	0.005	0.016	0.768	0.016	0.002	5.39e-11
rs72892910	T	G	-0.012	0.02	0.53	0.04	0.003	4.89e-36
rs72976986	A	G	-0.023	0.023	0.313	-0.024	0.003	6.81e-15
rs73001065	C	G	0.281	0.033	<0.001	<0.001	0.005	0.93
rs73050254	A	G	-0.013	0.025	0.613	0.019	0.004	3.45e-08
rs73144053	A	C	-0.028	0.017	0.109	-0.015	0.003	2.01e-09
rs73169730	A	G	-0.042	0.018	0.022	0.019	0.003	4.35e-13
rs7321331	A	G	-0.019	0.018	0.286	0.018	0.003	1.87e-10
rs73213484	A	T	0.028	0.023	0.222	-0.021	0.003	1.05e-09
rs7331420	A	G	0.006	0.017	0.724	-0.015	0.003	3.44e-08
rs7442885	C	G	0.019	0.02	0.355	-0.025	0.003	7.96e-18
rs7498044	A	G	0.002	0.019	0.937	-0.018	0.003	1.75e-09
rs750090	T	C	-0.042	0.017	0.013	-0.016	0.003	6.93e-10
rs752179	A	T	-0.016	0.018	0.377	-0.014	0.003	4.17e-08
rs75499503	T	C	-0.027	0.019	0.16	-0.02	0.003	1.88e-11
rs7553158	A	G	-0.011	0.016	0.523	-0.017	0.002	6.7e-13
rs75557510	A	G	-0.025	0.034	0.471	-0.038	0.005	1.33e-13
rs756717	A	G	0.006	0.017	0.729	-0.015	0.002	3.38e-09
rs7568228	C	G	0.001	0.016	0.946	-0.014	0.002	5.93e-09
rs76040172	A	G	-0.055	0.034	0.101	-0.041	0.005	1.62e-14
rs7701777	T	G	-0.002	0.018	0.906	-0.017	0.003	1.74e-10
rs7719067	A	G	0.002	0.016	0.887	-0.016	0.002	2.41e-11
rs7723426	T	C	<0.001	0.017	0.994	0.015	0.003	1.09e-08
rs7774	A	C	-0.001	0.017	0.931	0.017	0.003	2.01e-10
rs7852189	A	G	-0.029	0.017	0.086	0.017	0.003	1.61e-10
rs78565420	T	C	-0.01	0.041	0.81	0.034	0.005	6.24e-10
rs7952102	T	C	-0.005	0.017	0.771	-0.015	0.002	6.59e-10
rs7992832	T	C	-0.004	0.019	0.826	-0.018	0.003	7.02e-11
rs799449	T	C	-0.03	0.016	0.07	0.02	0.002	2.41e-16
rs8015400	A	C	0.042	0.017	0.016	0.021	0.003	2.45e-16
rs80330591	A	G	-0.02	0.022	0.372	-0.021	0.003	3.08e-10
rs8078135	T	C	0.023	0.016	0.165	-0.019	0.002	6.23e-16
rs8087074	T	G	-0.019	0.019	0.309	0.017	0.003	6.02e-10
rs8134638	T	C	-0.024	0.016	0.147	0.015	0.002	9.68e-10
rs815163	T	C	0.005	0.016	0.761	-0.018	0.002	4.69e-14
rs815715	C	G	0.015	0.016	0.37	-0.016	0.002	2.22e-11
rs845084	A	G	0.021	0.018	0.245	0.02	0.003	1.61e-13
rs846546	A	T	0.023	0.016	0.16	-0.015	0.002	1.63e-09
rs862320	T	C	-0.003	0.016	0.877	-0.023	0.002	1.1e-20
rs869400	T	G	-0.019	0.021	0.385	0.031	0.003	4.7e-23
rs879620	T	C	0.009	0.017	0.598	0.026	0.002	4.93e-25
rs9267671	A	G	-0.028	0.04	0.494	0.032	0.005	1.36e-10
rs9320823	T	C	-0.018	0.017	0.278	0.019	0.002	1.3e-14
rs9342196	T	C	-0.013	0.022	0.563	0.017	0.003	4.83e-08
rs935166	A	G	-0.013	0.016	0.412	-0.015	0.002	1.13e-10
rs9402104	A	G	-0.017	0.017	0.313	0.014	0.002	1.43e-08
rs946185	A	G	0.018	0.017	0.286	-0.015	0.002	2.41e-09
rs9489620	C	G	0.006	0.016	0.729	0.015	0.002	9.2e-10
rs9515455	A	G	0.008	0.016	0.62	0.018	0.002	2.25e-13
rs9527906	A	G	0.004	0.02	0.857	-0.016	0.003	1.13e-08
rs9536449	C	G	0.004	0.016	0.796	-0.014	0.002	2.24e-08
rs9641499	A	C	0.007	0.016	0.674	-0.017	0.002	1.68e-12
rs9688977	T	C	-0.019	0.022	0.391	0.024	0.003	1.93e-12
rs9843653	T	C	-0.018	0.016	0.267	0.032	0.002	9.35e-40
rs9847186	A	G	-0.007	0.017	0.697	-0.014	0.002	4.36e-09

## Sheet: Table S10
Supplementary Table 10. Multivariable MR RAPS results for the relationship between NAFLD and cortical structure, adjusted for BMI, diabetes, hyperlipidemia, and obesity
NAFLD, Non-Alcoholic Fatty Liver Disease; MR, mendelian randomization; PARS, robust adjusted profile score; SE, standard error; CI, confidential interval; SA, surface area; TH, thickness
		Beta (95% CI)	P value	Beta (95% CI)	P value	Beta (95% CI)	P value	Beta (95% CI)	P value
		Adjusted for BMI		Adjusted for Diabetes		Adjusted for Hyperlipidemia		Adjusted for Obesity
Para hippocampal SA (global weighting )	MVMR RAPS	-3.191 (-5.58,-0.802)	0.009	-4.395 (-5.84,-2.95)	<0.001	-4.432 (-9.007,0.143)	0.058	-4.46 (-6.034,-2.886)	<0.001
Caudal middle frontal TH (global weighting )	MVMR RAPS	0.0001 (-0.006,0.006)	0.958	-0.004 (-0.008,0)	0.063	-0.005 (-0.007,-0.003)	<0.001	-0.003 (-0.005,-0.001)	0.003
Cuneus TH (global weighting )	MVMR RAPS	-0.006 (-0.008,-0.004)	<0.001	-0.005 (-0.007,-0.003)	<0.001	-0.004 (-0.006,-0.002)	<0.001	-0.006 (-0.008,-0.004)	<0.001
Lingual TH (global weighting )	MVMR RAPS	-0.005 (-0.007,-0.003)	<0.001	-0.006 (-0.008,-0.004)	<0.001	-0.006 (-0.008,-0.004)	<0.001	-0.006 (-0.008,-0.004)	<0.001
Parstriangularis TH (non-global weighting )	MVMR RAPS	-0.001 (-0.005,0.003)	0.61	-0.004 (-0.006,-0.002)	0.006	-0.006 (-0.008,-0.004)	<0.001	0.002 (0.001,0.002)	<0.001
Caudalmiddlefrontal TH (non-global weighting )	MVMR RAPS	-0.005 (-0.009,-0.001)	0.009	-0.008 (-0.012,-0.004)	<0.001	-0.006 (-0.008,-0.004)	<0.001	-0.006 (-0.008,-0.004)	0.003
Parstriangularis TH (non-global weighting )	MVMR RAPS	-0.007 (-0.011,-0.003)	<0.001	-0.008 (-0.012,-0.004)	<0.001	-0.007 (-0.013,-0.001)	0.032	-0.009 (-0.013,-0.005)	0.003
Superiotemporal SA (non-global weighting )	MVMR RAPS	-34.907(-49.378,-20.436)	<0.001	-39.724 (-56.652,-38.475)	<0.001	-25.543 (-45.607,-5.480)	0.013	-37.656 (-48.529,-26.783)	<0.001

[truncated: 3 more sheets: Table S11, Table S12, Sheet8]
